# Supplementary material for: Microbial ecology of subsurface granitic bedrock: a humid–arid site comparison in Chile
Source: ISME Commun. 2025 Nov 4;5(1):ycaf199. doi: 10.1093/ismeco/ycaf199 (PMC12663961; doi:10.1093/ismeco/ycaf199)
Supplement: Table_S15_ycaf199 [file table_s15_ycaf199.xlsx]

## Sheet: module_summary_table
ASV	NA_29	NA_39.0	NA_39.18	NA_41	AZ_11	AZ_24	AZ_3	AZ_46	Module	Kingdom	Phylum	Class	Order	Family	Genus
ASV_52	4.42757	5.48428	0	10.937	0	0.57992	0	0	1	Bacteria	Proteobacteria	Gammaproteobacteria	Pseudomonadales	Pseudomonadaceae	Pseudomonas
ASV_50	3.65194	2.11262	1.00026	0.513875	0	0	1.05215	0	1	Bacteria	Actinobacteriota	Actinobacteria	Corynebacteriales	Nocardiaceae	Rhodococcus
ASV_93	0.519108	1.59255	0.342195	5.66119	0	0	0.0988325	0	1	Bacteria	Proteobacteria	Alphaproteobacteria	Rhizobiales	Xanthobacteraceae	Bradyrhizobium
ASV_70	4.69419	2.01465	0	1.47311	0	0	0	0	1	Bacteria	Proteobacteria	Alphaproteobacteria	Rhizobiales	Xanthobacteraceae	Afipia
ASV_87	0.149471	2.65668	1.13188	3.91401	0	0	0	0	1	Bacteria	Actinobacteriota	Actinobacteria	Corynebacteriales	Nocardiaceae	Gordonia
ASV_76	1.28262	4.15333	0	1.62727	0	0	0	0	1	Bacteria	Proteobacteria	Gammaproteobacteria	Pseudomonadales	Pseudomonadaceae	Pseudomonas
ASV_91	3.72263	0.746245	0	0.479616	0	0.661472	0.0102951	0	1	Bacteria	Proteobacteria	Alphaproteobacteria	Rhizobiales	Rhizobiaceae	Aminobacter
ASV_95	1.77345	1.05162	0	1.94416	0	0	0.669179	0	1	Bacteria	Proteobacteria	Gammaproteobacteria	Burkholderiales	Comamonadaceae	Variovorax
ASV_96	1.2402	4.11269	0	0	0	0	0	0	1	Bacteria	Proteobacteria	Gammaproteobacteria	Burkholderiales	Oxalobacteraceae	Herbaspirillum
ASV_19	0.0141391	0.10214	1.52672	3.5543	0	0	0.0329442	0	1	Bacteria	Proteobacteria	Alphaproteobacteria	Rhizobiales	Beijerinckiaceae	Methylobacterium-Methylorubrum
ASV_77	1.33716	1.15689	0	2.35526	0	0	0	0.279135	1	Bacteria	Proteobacteria	Alphaproteobacteria	Rhizobiales	Xanthobacteraceae	Bradyrhizobium
ASV_207	2.09057	0.100055	0	2.82631	0	0	0.0144131	0	1	Bacteria	Proteobacteria	Gammaproteobacteria	Burkholderiales	Comamonadaceae
ASV_59	1.69468	0.807738	0.105291	0.531004	0	0.235593	1.13657	0	1	Bacteria	Actinobacteriota	Actinobacteria	Corynebacteriales	Nocardiaceae	Rhodococcus
ASV_26	3.04799	0.798357	0	0.650908	0	0	0	0	1	Bacteria	Proteobacteria	Alphaproteobacteria	Sphingomonadales	Sphingomonadaceae	Sphingomonas
ASV_100	0.0302981	4.28987	0	0	0	0	0	0	1	Bacteria	Proteobacteria	Gammaproteobacteria	Pseudomonadales	Moraxellaceae	Acinetobacter
ASV_187	3.15505	0	0	0	0	0.901595	0.0391212	0	1	Bacteria	Actinobacteriota	Actinobacteria	Micrococcales	Micrococcaceae	Arthrobacter
ASV_293	0	0	0	3.65707	0	0	0	0	1	Bacteria	Proteobacteria	Gammaproteobacteria	Pseudomonadales	Pseudomonadaceae	Pseudomonas
ASV_227	0.912984	0.777513	0	1.86708	0	0	0	0	1	Bacteria	Proteobacteria	Gammaproteobacteria	Pseudomonadales	Pseudomonadaceae	Pseudomonas
ASV_38	3.43581	0.0677457	0	0	0	0	0	0	1	Bacteria	Firmicutes	Bacilli	Staphylococcales	Staphylococcaceae	Staphylococcus
ASV_82	0.547386	0.507572	1.78994	0.171292	0	0	0	0	1	Bacteria	Proteobacteria	Gammaproteobacteria	Pseudomonadales	Moraxellaceae	Alkanindiges
ASV_119	1.82395	1.11937	0	0	0	0	0	0	1	Bacteria	Proteobacteria	Gammaproteobacteria	Burkholderiales	Burkholderiaceae	Cupriavidus
ASV_135	1.85021	0.132365	0	0	0	0.656941	0	0.293091	1	Bacteria	Proteobacteria	Gammaproteobacteria	Pseudomonadales	Pseudomonadaceae	Pseudomonas
ASV_6	2.48647	0	0	0.0171292	0	0.0407756	0.109128	0	1	Bacteria	Proteobacteria	Gammaproteobacteria	Burkholderiales	Comamonadaceae	Limnohabitans
ASV_170	0.0767553	1.8135	0.0526454	0.702295	0	0	0	0	1	Bacteria	Actinobacteriota	Actinobacteria	Propionibacteriales	Nocardioidaceae	Nocardioides
ASV_185	1.26646	1.29446	0	0	0	0	0	0	1	Bacteria	Actinobacteriota	Thermoleophilia	Solirubrobacterales	Solirubrobacteraceae	Conexibacter
ASV_58	2.55716	0	0	0	0	0	0	0	1	Bacteria	Proteobacteria	Gammaproteobacteria	Burkholderiales	Burkholderiaceae	Limnobacter
ASV_778	0.0201988	0	0	2.48373	0	0	0	0	1	Bacteria	Proteobacteria	Gammaproteobacteria	Burkholderiales	Comamonadaceae	Aquabacterium
ASV_56	0	2.09074	0	0.385406	0	0	0	0	1	Bacteria	Proteobacteria	Gammaproteobacteria	Pseudomonadales	Moraxellaceae	Alkanindiges
ASV_386	0	0.112562	0	2.26105	0	0	0	0	1	Bacteria	Actinobacteriota	Actinobacteria	Corynebacteriales	Mycobacteriaceae	Mycobacterium
ASV_250	0	0.318926	1.50039	0.402535	0	0	0.0494163	0	1	Bacteria	Actinobacteriota	Actinobacteria	Streptomycetales	Streptomycetaceae	Streptomyces
ASV_277	2.02392	0.141745	0	0	0	0	0	0	1	Bacteria	Proteobacteria	Gammaproteobacteria	Pseudomonadales	Pseudomonadaceae	Pseudomonas
ASV_18	0.0828149	0.144872	0.184259	1.53306	0	0	0.0350032	0	1	Bacteria	Proteobacteria	Gammaproteobacteria	Burkholderiales	Oxalobacteraceae	Noviherbaspirillum
ASV_27	1.25636	0.289743	0	0.428229	0	0	0	0	1	Bacteria	Proteobacteria	Gammaproteobacteria	Burkholderiales	Oxalobacteraceae	Massilia
ASV_253	0.0989739	0.648275	0	1.21617	0	0	0	0	1	Bacteria	Proteobacteria	Alphaproteobacteria	Rhizobiales	Xanthobacteraceae	Bradyrhizobium
ASV_239	0.212087	0.0719147	0	1.63583	0	0	0	0	1	Bacteria	Proteobacteria	Gammaproteobacteria	Burkholderiales	Comamonadaceae	Acidovorax
ASV_81	0.603943	0.380418	0	0.325454	0	0.525553	0	0	1	Bacteria	Proteobacteria	Gammaproteobacteria	Pseudomonadales	Pseudomonadaceae	Pseudomonas
ASV_225	1.02004	0.00521121	0	0	0	0.761145	0	0	1	Bacteria	Firmicutes	Bacilli	Bacillales	Bacillaceae	Anoxybacillus
ASV_282	1.3412	0.425235	0	0	0	0	0	0	1	Bacteria	Proteobacteria	Gammaproteobacteria	Burkholderiales	Comamonadaceae	Polaromonas
ASV_1036	0	0	0	1.7643	0	0	0	0	1	Bacteria	Proteobacteria	Gammaproteobacteria	Pseudomonadales	Moraxellaceae	Alkanindiges
ASV_195	0.236325	1.50812	0	0	0	0	0	0	1	Bacteria	Bacteroidota	Bacteroidia	Sphingobacteriales	Sphingobacteriaceae	Mucilaginibacter
ASV_350	1.72901	0	0	0	0	0	0	0	1	Bacteria	Patescibacteria	ABY1
ASV_337	0.0444373	0.761879	0	0.899281	0	0	0	0	1	Bacteria	Proteobacteria	Gammaproteobacteria	Burkholderiales	Oxalobacteraceae	Duganella
ASV_504	0.016159	0.0541966	0.131614	1.4988	0	0	0	0	1	Bacteria	Proteobacteria	Gammaproteobacteria	Burkholderiales	Comamonadaceae	Variovorax
ASV_292	0.048477	0.94844	0	0.702295	0	0	0	0	1	Bacteria	Actinobacteriota	Actinobacteria	Propionibacteriales	Nocardioidaceae	Aeromicrobium
ASV_11	0.428214	1.01097	0.131614	0.0856458	0	0	0	0	1	Bacteria	Proteobacteria	Gammaproteobacteria	Burkholderiales	Oxalobacteraceae	Massilia
ASV_198	0.892785	0.760837	0	0	0	0	0	0	1	Bacteria	Bacteroidota	Bacteroidia	Chitinophagales	Chitinophagaceae	Sediminibacterium
ASV_193	1.07659	0.00416897	0	0.256937	0	0	0.296498	0	1	Bacteria	Proteobacteria	Alphaproteobacteria	Caulobacterales	Caulobacteraceae	Caulobacter
ASV_858	0.111093	0.00416897	0	1.45598	0	0	0	0	1	Bacteria	Actinobacteriota	Thermoleophilia	Solirubrobacterales	Solirubrobacteraceae	Conexibacter
ASV_751	0	0.161548	0	1.40459	0	0	0	0	1	Bacteria	Actinobacteriota	Actinobacteria	Corynebacteriales	Nocardiaceae	Nocardia
ASV_710	0.15553	0.104224	0	1.20761	0	0	0	0	1	Bacteria	Actinobacteriota	Actinobacteria	Propionibacteriales	Nocardioidaceae	Aeromicrobium
ASV_254	0.509009	0.907793	0	0.0171292	0	0	0	0	1	Bacteria	Actinobacteriota	Actinobacteria	Propionibacteriales	Nocardioidaceae	Nocardioides
ASV_287	0.0585764	0.442953	0.28955	0.573827	0	0.0226531	0	0	1	Bacteria	Actinobacteriota	Actinobacteria	Frankiales	Geodermatophilaceae	Blastococcus
ASV_61	0.16967	0.656613	0	0.556697	0	0	0	0	1	Bacteria	Proteobacteria	Alphaproteobacteria	Rhizobiales	Xanthobacteraceae	Tardiphaga
ASV_343	0	0	0	1.3789	0	0	0	0	1	Bacteria	Planctomycetota	Planctomycetes	Isosphaerales	Isosphaeraceae	Aquisphaera
ASV_381	0	0.448164	0	0.91641	0	0	0	0	1	Bacteria	Actinobacteriota	Actinobacteria	Corynebacteriales	Mycobacteriaceae	Mycobacterium
ASV_1273	0	0	0	1.31038	0	0	0	0	1	Bacteria	Actinobacteriota	Thermoleophilia	Solirubrobacterales	Solirubrobacteraceae	Solirubrobacter
ASV_1278	0	0	0	1.31038	0	0	0	0	1	Bacteria	Proteobacteria	Gammaproteobacteria	Burkholderiales	Oxalobacteraceae	Duganella
ASV_199	0.688778	0.491938	0	0	0	0	0.0123541	0.0697837	1	Bacteria	Proteobacteria	Gammaproteobacteria	Pseudomonadales	Pseudomonadaceae	Pseudomonas
ASV_1328	0	0	0	1.21617	0	0	0	0	1	Bacteria	Proteobacteria	Gammaproteobacteria	Oceanospirillales	Halomonadaceae	Halomonas
ASV_33	0.436293	0.570106	0	0.111339	0	0	0.0967735	0	1	Bacteria	Proteobacteria	Gammaproteobacteria	Burkholderiales	Oxalobacteraceae	Massilia
ASV_647	0	0.0375207	0	1.13909	0	0	0	0	1	Bacteria	Proteobacteria	Gammaproteobacteria	Oceanospirillales	Halomonadaceae	Halomonas
ASV_317	0.290862	0.849427	0	0	0	0	0	0	1	Bacteria	Proteobacteria	Gammaproteobacteria	Burkholderiales	Oxalobacteraceae	Glaciimonas
ASV_782	0	0.180308	0	0.942103	0	0	0	0	1	Bacteria	Verrucomicrobiota	Verrucomicrobiae	Opitutales	Opitutaceae	Lacunisphaera
ASV_299	0	1.05266	0	0	0	0	0	0	1	Bacteria	Proteobacteria	Gammaproteobacteria	Burkholderiales	Comamonadaceae	Rhizobacter
ASV_1463	0	0.00312673	0	1.01918	0	0	0	0	1	Bacteria	Proteobacteria	Gammaproteobacteria	Burkholderiales	Nitrosomonadaceae	Ellin6067
ASV_1012	0	0.0635768	0.157936	0.796506	0	0	0	0	1	Bacteria	Actinobacteriota	Actinobacteria	Corynebacteriales	Mycobacteriaceae	Mycobacterium
ASV_455	0.989739	0	0	0	0	0	0	0	1	Bacteria	Firmicutes	Bacilli	Lactobacillales	Streptococcaceae	Streptococcus
ASV_547	0	0.263687	0.105291	0.582391	0	0	0	0	1	Bacteria	Actinobacteriota	Actinobacteria	Corynebacteriales	Mycobacteriaceae	Mycobacterium
ASV_611	0.719076	0.034394	0	0.154162	0	0	0	0	1	Bacteria	Proteobacteria	Gammaproteobacteria	Burkholderiales	Comamonadaceae	Aquabacterium
ASV_118	0.341359	0	0	0.565262	0	0	0	0	1	Bacteria	Proteobacteria	Gammaproteobacteria	Burkholderiales	Comamonadaceae
ASV_107	0.874606	0	0	0	0	0	0	0	1	Bacteria	Proteobacteria	Gammaproteobacteria	Burkholderiales	Chromobacteriaceae	Aquitalea
ASV_273	0.260564	0	0	0.445358	0	0.149511	0	0	1	Bacteria	Proteobacteria	Alphaproteobacteria	Rhizobiales	Beijerinckiaceae	Methylobacterium-Methylorubrum
ASV_48	0.840268	0	0	0	0	0	0	0	1	Bacteria	Proteobacteria	Gammaproteobacteria	Burkholderiales	Oxalobacteraceae	Massilia
ASV_333	0	0.352278	0	0.471052	0	0	0.0144131	0	1	Bacteria	Proteobacteria	Alphaproteobacteria	Rhizobiales	Devosiaceae	Devosia
ASV_998	0	0	0	1.79856	0	0	0	0	1	Bacteria	Firmicutes	Thermoanaerobacteria	Thermoanaerobacterales	Thermoanaerobacteraceae	Thermoanaerobacter
ASV_73	4.06601	2.56392	25.7963	0	0	0	0	0	2	Bacteria	Actinobacteriota	Actinobacteria	Micrococcales	Micrococcaceae
ASV_66	3.8519	0.1209	4.97499	1.73861	0.153965	2.93585	0	2.62387	2	Bacteria	Proteobacteria	Gammaproteobacteria	Burkholderiales	Oxalobacteraceae	Janthinobacterium
ASV_126	0	2.46594	10.3975	0	0	0.57992	0	0	2	Bacteria	Actinobacteriota	Actinobacteria	Micrococcales	Micrococcaceae	Paenarthrobacter
ASV_39	0.250465	1.84894	2.29008	0.0856458	0	1.93458	1.24158	0	2	Bacteria	Proteobacteria	Alphaproteobacteria	Sphingomonadales	Sphingomonadaceae	Sphingopyxis
ASV_23	0.0242385	0	2.76389	0.0685166	0	4.08209	0	0	2	Bacteria	Proteobacteria	Gammaproteobacteria	Burkholderiales	Burkholderiaceae	Burkholderia-Caballeronia-Paraburkholderia
ASV_24	0	0	3.7115	0.359712	0	0	0	0	2	Bacteria	Proteobacteria	Gammaproteobacteria	Enterobacterales
ASV_1224	0	0	3.50092	0	0	0	0	0	2	Bacteria	Bacteroidota	Bacteroidia	Flavobacteriales	Weeksellaceae	Chryseobacterium
ASV_1172	0	0	2.68492	0	0	0	0	0	2	Bacteria	Actinobacteriota	Actinobacteria	Micrococcales	Micrococcaceae	Renibacterium
ASV_1973	0	0	2.10582	0	0	0	0	0	2	Bacteria	Proteobacteria	Gammaproteobacteria	Burkholderiales	Oxalobacteraceae	Duganella
ASV_533	0	0	1.23717	0	0	0.638818	0	0	2	Bacteria	Proteobacteria	Gammaproteobacteria	Pasteurellales	Pasteurellaceae	Haemophilus
ASV_747	0.0201988	0	1.13188	0	0	0.280899	0.0123541	0.0348918	2	Bacteria	Firmicutes	Bacilli	Lactobacillales	Streptococcaceae	Streptococcus
ASV_854	0.0363578	0	0.816004	0	0	0.444001	0	0	2	Bacteria	Actinobacteriota	Actinobacteria	Corynebacteriales	Corynebacteriaceae	Lawsonella
ASV_2561	0	0	1.28981	0	0	0	0	0	2	Bacteria	Chloroflexi	Ktedonobacteria	Ktedonobacterales	Ktedonobacteraceae
ASV_2608	0	0	1.23717	0	0	0	0	0	2	Archaea	Thermoplasmatota	Thermoplasmata
ASV_2339	0	0	1.1582	0	0	0	0	0	2	Bacteria	Proteobacteria	Alphaproteobacteria	Rhizobiales	Beijerinckiaceae	Methylobacterium-Methylorubrum
ASV_1746	0.0908944	0	0.973941	0.0685166	0	0	0	0	2	Bacteria	Chloroflexi
ASV_1107	0	0	1.02659	0	0	0	0	0	2	Bacteria	Firmicutes	Clostridia	Clostridiales	Clostridiaceae	Clostridium_sensu_stricto_12
ASV_2934	0	0	0.921295	0	0	0	0	0	2	Bacteria	Verrucomicrobiota
ASV_1166	0.100994	0.0812949	0.710713	0	0	0	0	0	2	Bacteria	Actinobacteriota	Actinobacteria	Micrococcales	Micrococcaceae
ASV_671	0	0	0.86865	0	0	0	0.00617703	0	2	Bacteria	Proteobacteria	Alphaproteobacteria	Sphingomonadales	Sphingomonadaceae	Sphingomonas
ASV_4	0.00403975	0.00521121	0	0	19.7844	4.21348	7.71512	0.0209351	3	Bacteria	Proteobacteria	Gammaproteobacteria	Pseudomonadales	Pseudomonadaceae	Pseudomonas
ASV_582	0	0	1.44775	0	14.7036	0	0	0	3	Bacteria	Firmicutes	Bacilli	Bacillales	Bacillaceae	Bacillus
ASV_1315	0	0	0	0	11.3164	0	0	0	3	Bacteria	Proteobacteria	Gammaproteobacteria	Oceanospirillales	Halomonadaceae	Halomonas
ASV_276	0	0	0	0	10.0847	0	0	0	3	Bacteria	Proteobacteria	Alphaproteobacteria	Sphingomonadales	Sphingomonadaceae	Sphingobium
ASV_21	0.32318	0.0833794	5.52777	0	1.69361	0.661472	0.0803014	0.0139567	3	Bacteria	Proteobacteria	Gammaproteobacteria	Pseudomonadales	Moraxellaceae	Enhydrobacter
ASV_7	0.371657	0.00729569	0.737036	0.59952	4.38799	0.616165	0	0.0139567	3	Bacteria	Proteobacteria	Gammaproteobacteria	Burkholderiales	Burkholderiaceae	Burkholderia-Caballeronia-Paraburkholderia
ASV_412	0	0.157379	0	0	4.84988	0	0	0	3	Bacteria	Proteobacteria	Gammaproteobacteria	Pseudomonadales	Pseudomonadaceae	Pseudomonas
ASV_2376	0	0	0	0	4.31101	0	0	0	3	Bacteria	Actinobacteriota	Thermoleophilia	Solirubrobacterales	67-14
ASV_596	0	0	0	0	4.31101	0	0	0	3	Bacteria	Proteobacteria	Alphaproteobacteria	Caulobacterales	Caulobacteraceae
ASV_248	0	0	0	0	1.92456	1.99348	0.0164721	0.0488486	3	Bacteria	Firmicutes	Bacilli	Lactobacillales	Lactobacillaceae	Lactobacillus
ASV_2052	0	0	0	0	3.31024	0.104204	0	0	3	Bacteria	Actinobacteriota	MB-A2-108
ASV_351	0	0	0	0	2.07852	0	0.0267671	0.628053	3	Bacteria	Proteobacteria	Alphaproteobacteria	Sphingomonadales	Sphingomonadaceae
ASV_1421	0	0	0	0	2.23249	0	0	0	3	Bacteria	Verrucomicrobiota	Verrucomicrobiae	Chthoniobacterales	Chthoniobacteraceae	Chthoniobacter
ASV_3263	0	0	0	0	2.00154	0	0	0	3	Bacteria	Gemmatimonadota	S0134_terrestrial_group
ASV_567	0	0	0	0	1.38568	0.339797	0.0576523	0	3	Bacteria	Actinobacteriota	Actinobacteria	Corynebacteriales	Corynebacteriaceae	Corynebacterium
ASV_620	0	0	0	0	1.23172	0	0	0	3	Bacteria	Proteobacteria	Alphaproteobacteria	Rhodobacterales	Rhodobacteraceae	Paracoccus
ASV_3862	0	0	0	0	1.00077	0	0	0	3	Bacteria	Proteobacteria	Gammaproteobacteria	Burkholderiales	Methylophilaceae	Candidatus_Methylopumilus
ASV_20	0.00403975	0.00208448	0	0.0171292	0.538876	0.353389	0.0432392	0	3	Bacteria	Proteobacteria	Gammaproteobacteria	Burkholderiales	Comamonadaceae	Acidovorax
ASV_158	0	0	0	0	0.538876	0.117796	0.164721	0	3	Bacteria	Proteobacteria	Gammaproteobacteria	Pseudomonadales	Pseudomonadaceae	Pseudomonas
ASV_10	0.787751	6.9257	8.00211	2.59507	0.846805	10.5971	0.113246	5.93161	4	Bacteria	Actinobacteriota	Actinobacteria	Micrococcales	Micrococcaceae	Pseudarthrobacter
ASV_9	0	0	0	0	0	3.29377	0.10501	2.86113	4	Bacteria	Firmicutes	Bacilli	Lactobacillales	Listeriaceae	Listeria
ASV_260	0	0	0	0	0	5.08336	0	0	4	Bacteria	Cyanobacteria	Cyanobacteriia
ASV_323	0	0	0	0	0	4.3041	0	0	4	Bacteria	Campilobacterota	Campylobacteria	Campylobacterales	Sulfurimonadaceae	Sulfuricurvum
ASV_366	0	0	0	0	0	3.60638	0	0	4	Bacteria	Verrucomicrobiota	Verrucomicrobiae	Verrucomicrobiales	Verrucomicrobiaceae
ASV_439	0	0	0	0	0	2.87695	0	0	4	Bacteria	Bacteroidota	Bacteroidia	Flavobacteriales	Flavobacteriaceae	Flavobacterium
ASV_436	0.00403975	0	0	0	0	2.8543	0	0	4	Bacteria	Proteobacteria	Gammaproteobacteria	Oceanospirillales	Halomonadaceae	Halomonas
ASV_526	0	0	0	0	0	2.2925	0	0	4	Bacteria	Bacteroidota	Bacteroidia	Cytophagales	Cytophagaceae	Rhodocytophaga
ASV_173	0	0	0	0	0	2.28797	0	0	4	Bacteria	Proteobacteria	Alphaproteobacteria	Sphingomonadales	Sphingomonadaceae	Novosphingobium
ASV_114	0.119173	0.297039	0	0.0513875	0	1.55854	0.140013	0	4	Bacteria	Proteobacteria	Gammaproteobacteria	Pseudomonadales	Moraxellaceae	Acinetobacter
ASV_31	0	0	0	0	0	1.53588	0.195606	0	4	Bacteria	Firmicutes	Bacilli	Lactobacillales	Lactobacillaceae	Lactobacillus
ASV_112	0	0	0	0	0	1.72617	0	0	4	Bacteria	Proteobacteria	Gammaproteobacteria	Burkholderiales	Burkholderiaceae	Burkholderia-Caballeronia-Paraburkholderia
ASV_597	0	0	0	0	0	1.5676	0	0	4	Bacteria	Acidobacteriota	Acidobacteriae	Acidobacteriales	Acidobacteriaceae_(Subgroup_1)	Occallatibacter
ASV_484	0	0.167801	0	0	0	1.30482	0	0	4	Bacteria	Firmicutes	Bacilli	Lactobacillales	Lactobacillaceae	Lactobacillus
ASV_772	0	0.0145914	0	0	0	1.07829	0.00411802	0.348918	4	Bacteria	Actinobacteriota	Thermoleophilia	Solirubrobacterales	67-14
ASV_745	0	0	0	0	0	1.43621	0	0	4	Bacteria	Proteobacteria	Gammaproteobacteria	Burkholderiales	Oxalobacteraceae	Janthinobacterium
ASV_556	0.111093	0.149041	0.28955	0	0	0.271838	0	0.355897	4	Bacteria	Actinobacteriota	Actinobacteria	Micrococcales	Micrococcaceae	Micrococcus
ASV_123	0	0	0	0	0	1.17343	0	0	4	Bacteria	Proteobacteria	Alphaproteobacteria	Sphingomonadales	Sphingomonadaceae	Sphingomonas
ASV_191	0	0	0	0	0	1.11906	0.0308852	0	4	Bacteria	Proteobacteria	Alphaproteobacteria	Caulobacterales	Caulobacteraceae	Brevundimonas
ASV_922	0	0	0	0	0	1.10094	0	0	4	Archaea	Crenarchaeota	Bathyarchaeia
ASV_970	0	0	0	0	0	1.03298	0	0	4	Bacteria	Verrucomicrobiota	Verrucomicrobiae	Chthoniobacterales	Chthoniobacteraceae	Chthoniobacter
ASV_928	0	0	0	0	0	1.00127	0	0.0139567	4	Archaea	Crenarchaeota	Bathyarchaeia
ASV_22	0	0	0	0	0	0.412287	0.18737	0.404745	4	Bacteria	Proteobacteria	Gammaproteobacteria	Pseudomonadales	Moraxellaceae	Acinetobacter
ASV_1078	0	0	0	0.436793	0	0.516491	0.0370622	0	4	Bacteria	Actinobacteriota	Actinobacteria	Streptomycetales	Streptomycetaceae	Streptomyces
ASV_244	0.016159	0.20011	0.184259	0.119904	0	0.226531	0.00411802	0.216329	4	Bacteria	Actinobacteriota	Actinobacteria	Micrococcales	Micrococcaceae	Pseudarthrobacter
ASV_1068	0	0	0	0	0	0.874411	0	0	4	Bacteria	Proteobacteria	Gammaproteobacteria	Burkholderiales	Comamonadaceae	Delftia
ASV_1048	0	0.00208448	0	0	0	0.824574	0	0	4	Archaea	Crenarchaeota	Bathyarchaeia
ASV_1069	0	0	0	0	0	0.824574	0	0	4	Bacteria	Proteobacteria	Alphaproteobacteria	Rhodobacterales	Rhodobacteraceae	Rubellimicrobium
ASV_1144	0	0	0	0	0	0.815513	0	0	4	Bacteria	Myxococcota	Myxococcia	Myxococcales
ASV_5	0.0080795	0.00416897	0	0.256937	2.92533	0	3.77623	0.481507	5	Bacteria	Proteobacteria	Gammaproteobacteria	Pseudomonadales	Pseudomonadaceae	Pseudomonas
ASV_182	0	0	0	0	0	0	3.87918	0	5	Bacteria	Proteobacteria	Alphaproteobacteria	Sphingomonadales	Sphingomonadaceae	Sphingomonas
ASV_183	0	0	0	0	0	0	3.85653	0	5	Bacteria	Actinobacteriota	Thermoleophilia	Gaiellales
ASV_60	0	0	0	0	0.538876	0	2.5923	0	5	Bacteria	Actinobacteriota	Actinobacteria	Corynebacteriales	Dietziaceae	Dietzia
ASV_166	0	0	0	0	0	0	2.57582	0.195394	5	Bacteria	Proteobacteria	Gammaproteobacteria	Pseudomonadales	Pseudomonadaceae	Pseudomonas
ASV_285	0	0	0	0	0	0.14498	2.16402	0	5	Bacteria	Actinobacteriota	Thermoleophilia	Solirubrobacterales	67-14
ASV_328	0	0	0	0	0	0	1.91282	0	5	Bacteria	Actinobacteriota	MB-A2-108
ASV_29	0	0	0	0	0	0	0.949204	0.851361	5	Bacteria	Firmicutes	Bacilli	Bacillales	Bacillaceae	Bacillus
ASV_345	0	0	0	0	0	0	1.7831	0	5	Bacteria	Actinobacteriota	Thermoleophilia	Gaiellales
ASV_355	0	0	0	0	0	0	1.72957	0	5	Bacteria	Actinobacteriota	MB-A2-108
ASV_62	0.274703	0.215744	0	0	0	0	1.11804	0	5	Bacteria	Actinobacteriota	Actinobacteria	Propionibacteriales	Nocardioidaceae	Nocardioides
ASV_503	0	0	0	0	0	0	1.10775	0	5	Bacteria	Cyanobacteria	Sericytochromatia
ASV_517	0	0	0	0	0	0	1.05215	0	5	Bacteria	Bacteroidota	Bacteroidia	Cytophagales	Spirosomaceae	Dyadobacter
ASV_525	0	0	0	0	0	0	1.04186	0	5	Bacteria	Actinobacteriota	Thermoleophilia	Solirubrobacterales	67-14
ASV_54	0	0.502361	0	0	0	0	0.52093	0	5	Bacteria	Proteobacteria	Alphaproteobacteria	Sphingomonadales	Sphingomonadaceae	Sphingomonas
ASV_540	0	0	0	0	0	0	1.00686	0	5	Bacteria	Chloroflexi	Gitt-GS-136
ASV_557	0	0	0	0	0	0	0.940968	0	5	Bacteria	Proteobacteria	Alphaproteobacteria	Sphingomonadales	Sphingomonadaceae	Sphingomonas
ASV_520	0	0.0573233	0	0	0	0	0.883316	0	5	Bacteria	Firmicutes	Bacilli	Bacillales	Planococcaceae	Planococcus
ASV_587	0	0	0	0	0	0	0.87508	0	5	Bacteria	Proteobacteria	Alphaproteobacteria	Sphingomonadales	Sphingomonadaceae	Sphingoaurantiacus
ASV_496	0	0	0	0	0	0	0.866844	0	5	Bacteria	Proteobacteria	Alphaproteobacteria	Sphingomonadales	Sphingomonadaceae	Novosphingobium
ASV_593	0	0	0	0	0	0	0.866844	0	5	Bacteria	Proteobacteria	Alphaproteobacteria	Sphingomonadales	Sphingomonadaceae	Sphingomonas
ASV_603	0	0	0	0	0	0	0.848313	0	5	Bacteria	Chloroflexi	Gitt-GS-136
ASV_369	0	0	0	0	0	0	0	4.98953	6	Bacteria	Bacteroidota	Bacteroidia	Flavobacteriales	Flavobacteriaceae	Flavobacterium
ASV_92	0	4.38888	0	0	0	0	0	0.188416	6	Bacteria	Proteobacteria	Gammaproteobacteria	Pseudomonadales	Moraxellaceae	Acinetobacter
ASV_356	0	0.00312673	0	0	0	1.3456	0	3.22401	6	Bacteria	Firmicutes	Bacilli	Bacillales	Planococcaceae	Planomicrobium
ASV_451	0	0	0	0	0	0	0	4.15911	6	Bacteria	Bacteroidota	Bacteroidia	Flavobacteriales	Flavobacteriaceae	Flavobacterium
ASV_466	0	0	0	0	0	0	0.216196	2.72854	6	Bacteria	Bacteroidota	Bacteroidia	Flavobacteriales	Flavobacteriaceae	Flavobacterium
ASV_179	0.383776	1.40598	0	0	0	0.299021	0.0102951	0.816469	6	Bacteria	Proteobacteria	Gammaproteobacteria	Pseudomonadales	Pseudomonadaceae	Pseudomonas
ASV_161	0.117153	0	0	1.34464	0	0	0	1.3887	6	Bacteria	Proteobacteria	Alphaproteobacteria	Caulobacterales	Caulobacteraceae	Caulobacter
ASV_606	0	0.0166759	0	0	0	0	0	2.69365	6	Bacteria	Proteobacteria	Gammaproteobacteria	Burkholderiales	Sulfuricellaceae	Sulfuriferula
ASV_15	0.0747354	0.62743	0	0.556697	0	0	0	1.24913	6	Bacteria	Proteobacteria	Gammaproteobacteria	Burkholderiales	Oxalobacteraceae	Massilia
ASV_750	0	0	0	0	0	0	0	2.2261	6	Bacteria	Firmicutes	Clostridia	Christensenellales	Christensenellaceae	Christensenellaceae_R-7_group
ASV_762	0	0	0	0	0	0	0	2.14236	6	Bacteria	Proteobacteria	Gammaproteobacteria	Diplorickettsiales	Diplorickettsiaceae	Aquicella
ASV_823	0	0	0	0	0	0	0	1.98883	6	Bacteria	Bacteroidota	Bacteroidia	Flavobacteriales	Flavobacteriaceae	Flavobacterium
ASV_53	0	0.00416897	0	0	0	0	0	1.84229	6	Bacteria	Proteobacteria	Gammaproteobacteria	Enterobacterales	Enterobacteriaceae	Salmonella
ASV_441	0	0	0	0	0	0.634288	0	1.15143	6	Bacteria	Proteobacteria	Gammaproteobacteria	Pseudomonadales	Moraxellaceae	Acinetobacter
ASV_929	0	0	0	0	0	0	0	1.68876	6	Bacteria	Proteobacteria	Gammaproteobacteria	Burkholderiales	Sulfuricellaceae	Sulfuriferula
ASV_947	0	0	0	0	0	0	0	1.64689	6	Bacteria	Proteobacteria	Alphaproteobacteria	Sphingomonadales	Sphingomonadaceae	Sphingomonas
ASV_948	0	0	0	0	0	0	0	1.63294	6	Bacteria	Planctomycetota	Planctomycetes	Pirellulales	Pirellulaceae
ASV_988	0	0	0	0	0	0	0	1.57013	6	Bacteria	Nitrospirota	4-29-1
ASV_995	0	0.00208448	0	0	0	0	0	1.54222	6	Bacteria	Proteobacteria	Gammaproteobacteria	Burkholderiales	Sutterellaceae
ASV_1003	0	0	0	0	0	0	0	1.52128	6	Bacteria	Chloroflexi	Dehalococcoidia	S085
ASV_975	0	0	0	0	0	0	0	1.49337	6	Bacteria	Bacteroidota	Bacteroidia	Flavobacteriales	Flavobacteriaceae	Flavobacterium
ASV_1020	0	0	0	0	0		0	1.46546	6	Bacteria	Proteobacteria	Gammaproteobacteria	Alteromonadales	Idiomarinaceae	Aliidiomarina
ASV_1011	0	0	0	0	0	0	0	1.43057	6	Archaea	Crenarchaeota	Bathyarchaeia
ASV_1070	0	0	0	0	0	0	0	1.37474	6	Bacteria	Proteobacteria	Gammaproteobacteria	Pseudomonadales	Moraxellaceae
ASV_1083	0	0	0	0	0	0	0	1.34682	6	Bacteria	Firmicutes	Bacilli	Exiguobacterales	Exiguobacteraceae	Exiguobacterium
ASV_1047	0	0	0	0	0	0	0	1.32589	6	Bacteria	Proteobacteria	Gammaproteobacteria	Burkholderiales	Comamonadaceae	Hydrogenophaga
ASV_1033	0	0.00729569	0	0	0	0	0.0164721	1.27704	6	Bacteria	Firmicutes	Bacilli	Bacillales	Planococcaceae	Paenisporosarcina
ASV_1131	0	0	0	0	0	0	0	1.27704	6	Bacteria	Firmicutes	Bacilli	Bacillales	Planococcaceae	Planomicrobium
ASV_834	0.0585764	0	0	0	0	0	0	1.15841	6	Bacteria	Proteobacteria	Gammaproteobacteria	Burkholderiales	Oxalobacteraceae
ASV_1179	0	0.0114647	0	0	0	0	0	1.14445	6	Bacteria	Proteobacteria	Gammaproteobacteria	Burkholderiales	Hydrogenophilaceae	Thiobacillus
ASV_1177	0	0.00208448	0	0	0	0	0	1.10956	6	Bacteria	Verrucomicrobiota	Verrucomicrobiae	Chthoniobacterales	Xiphinematobacteraceae	Candidatus_Xiphinematobacter
ASV_1242	0	0	0	0	0	0	0	1.10956	6	Archaea	Euryarchaeota	Methanobacteria	Methanobacteriales	Methanobacteriaceae	Methanobacterium
ASV_938	0	0	0	0	0	0	0	1.10956	6	Bacteria	Bacteroidota	Bacteroidia	Flavobacteriales	Flavobacteriaceae	Flavobacterium
ASV_1322	0	0	0	0	0	0	0	1.01186	6	Bacteria	Proteobacteria	Gammaproteobacteria	Burkholderiales	Oxalobacteraceae	Herminiimonas
ASV_1342	0	0	0	0	0	0	0	0.997906	6	Bacteria	Proteobacteria	Alphaproteobacteria	Micropepsales	Micropepsaceae
ASV_1232	0	0	0	0	0	0	0	0.976971	6	Bacteria	Actinobacteriota	Actinobacteria	Corynebacteriales	Corynebacteriaceae	Corynebacterium
ASV_1387	0	0	0	0	0	0	0	0.956036	6	Bacteria	Bdellovibrionota	Oligoflexia	0319-6G20
ASV_1299	0	0.00312673	0	0	0	0	0	0.928123	6	Bacteria	Proteobacteria	Alphaproteobacteria	Rhizobiales	Xanthobacteraceae	Rhodoplanes
ASV_1111	0	0	0	0	0	0	0	0.858339	6	Bacteria	Proteobacteria	Gammaproteobacteria	Oceanospirillales	Halomonadaceae	Halomonas
ASV_1312	0	0.00208448	0	0	0	0	0	0.851361	6	Bacteria	Firmicutes	Bacilli	Paenibacillales	Paenibacillaceae	Paenibacillus
ASV_1486	0	0	0	0	0	0	0	0.851361	6	Bacteria	Actinobacteriota	MB-A2-108
ASV_1446	0	0.00833794	0	0	0	0	0	0.837404	6	Bacteria	Bacteroidota	Bacteroidia	Bacteroidales	Bacteroidetes_vadinHA17
ASV_1472	0	0.00312673	0	0	0	0	0	0.830426	6	Bacteria	Proteobacteria	Gammaproteobacteria	Burkholderiales	Sulfuricellaceae	Sulfuriferula
ASV_1512	0	0.00208448	0	0	0	0	0	0.823447	6	Bacteria	Firmicutes	Bacilli	Exiguobacterales	Exiguobacteraceae	Exiguobacterium
ASV_1487	0	0	0	0	0	0	0	0.816469	6	Archaea	Crenarchaeota	Bathyarchaeia
